# Supplementary material for: QTLs and Candidate Genes Associated with Semen Traits in Merino Sheep
Source: Animals (Basel). 2023 Jul 12;13(14):2286. doi: 10.3390/ani13142286 (PMC10376747; doi:10.3390/ani13142286)
Supplement: Supplementary file 1 [file animals-13-02286-s001.zip]

Archive with 1 entries (1 files):
- animals-2459823-supplementary.pdf
